# Supplementary material for: New Frontiers in Autoimmune Diagnostics: A Systematic Review on Saliva Testing
Source: Int J Environ Res Public Health. 2023 May 10;20(10):5782. doi: 10.3390/ijerph20105782 (PMC10218106; doi:10.3390/ijerph20105782)
Supplement: Supplementary file 1 [file ijerph-20-05782-s001.zip]

Archive with 1 entries (1 files):
- ijerph-2310673-supplementary.pdf
